# Supplementary material for: Prognostic Impact of Baseline Circulating Tumor DNA (ctDNA) in Pancreatic Ductal Adenocarcinoma: A Systematic Review and Meta-Analysis
Source: Cancers (Basel). 2026 Jul 16;18(14):2286. doi: 10.3390/cancers18142286 (PMC13407315; doi:10.3390/cancers18142286)
Supplement: Supplementary file 1 [file cancers-18-02286-s001.zip]

Archive with 3 entries (3 files):
- cancers-4394346 supp.pdf
- File S1 PRISMA-ScR-Fillable-Checklist.pdf
- File S2 Search Protocol .pdf
